# Supplementary material for: Noninvasive oxygenation strategies in adult patients with acute respiratory failure: a protocol for a systematic review and network meta-analysis
Source: Syst Rev. 2020 Apr 26;9:95. doi: 10.1186/s13643-020-01363-0 (PMC7184712; doi:10.1186/s13643-020-01363-0)
Supplement: Supplementary file 1 — Additional file 1. NMA-CRFRI. [file 13643_2020_1363_MOESM1_ESM.xls]

## Sheet: CRF
Study Infortmation
Study ID
PMID
Name of extractor
Trial_acronym
First_author
Year
Sponsor
Study Population
N_total
Reason - Respiratory Failure
Setting (ICU versus ER)
Immunocompromised (%)
Study Interventions
Comparison (2 or 3 arm
Exposure
N Exposed
Control
N Control
All-cause Mortality
Max time assessed for Mortality
N Dead Exposed (max time)
N Dead Control (max time)
Max time assessed for EIT
N Dead Exposed (30d)
N Dead Control (30d)
N Dead Exposed (90d)
N Dead Control (90d)
N Dead Exposed (ICU)
N Dead Control (ICU)
N Dead Exposed (Hosp)
N Dead Control (Hosp)
N Intubated Exposed (max)
N Intubated Control (max)
Endotracheal Intubation
Clear Recommnedations for intubation?
N Intubated Exposed (30 d)
N Intubated Control (30 d)
N Intubated Exposed (90 d)
N Intubated Control (90 d)
N Intubated Exposed (ICU)
N Intubated Control (ICU)
N Intubated Exposed (Hosp)
N Intubated Control (Hosp)
Other Outcomes
ICU LOS Exposed
ICU LOS Exposed (Dispersion)
ICU LOS Control
ICU LOS Control (Dispersion)
NE Failure of treatment
NC Failure of treatment
Scale used for Dyspnea
MEAN DYSPNEA EXPOSED
DYSPNEA EXPOSED DISPERSION
MEAN DYSPNEA CONTROL
DYSPNEA CONTROL DISPERSION
Scale use for comfort
MEAN COMFORT EXPOSED
COMFORT EXPOSED DISPERSION
MEAN COMFORT CONTROL
COMFORT CONTROL DISPERSION
Additional Data
Eligible for subgroup analysis
Other comments
